# Supplementary material for: SIRT5 mitigates metabolic abnormality in murine models of metabolic dysfunction-associated steatotic liver disease
Source: Life Med. 2026 Jan 20;5(2):lnag001. doi: 10.1093/lifemedi/lnag001 (PMC13109097; doi:10.1093/lifemedi/lnag001)
Supplement: lnag001_Supplementary_Data [file lnag001_supplementary_data.zip]

Archive with 4 entries (4 files):
- 13-Feb-2026_055227_SIRT5_HFD_SI-2026115_PE.docx
- 13-Feb-2026_071432_SIRT5_HFD_SI-2026115_PE.docx
- SIRT5_HFD_SI-20260115_PE.docx
- SIRT5_HFD_SI-2026115_PE.docx
